# Supplementary material for: Association of Glutamine and Glutamate Metabolism with Mortality among Patients at Nutritional Risk—A Secondary Analysis of the Randomized Clinical Trial EFFORT
Source: Nutrients. 2024 Jan 10;16(2):222. doi: 10.3390/nu16020222 (PMC10821126; doi:10.3390/nu16020222)
Supplement: Supplementary file 1 [file nutrients-16-00222-s001.zip]

Archive with 1 entries (1 files):
- nutrients-2787685-supplementary.pdf
